# Supplementary material for: An investigation into sleep, perceived experiences, and exercise performance in elite male cyclists during the Tour de France
Source: Physiol Rep. 2025 May 26;13(10):e70395. doi: 10.14814/phy2.70395 (PMC12106952; doi:10.14814/phy2.70395)
Supplement: Supplementary file 1 — Appendix S1. [file PHY2-13-e70395-s001.zip]

Archive with 2 entries (2 files):
- PHYSREP-2025-04-316-T-s01.docx
- PHYSREP-2025-04-316-T-s02.xlsx
