# Supplementary material for: An investigation into sleep, perceived experiences, and exercise performance in elite male cyclists during the Tour de France
Source: Physiol Rep. 2025 May 26;13(10):e70395. doi: 10.14814/phy2.70395 (PMC12106952; doi:10.14814/phy2.70395)
Supplement: Supplementary file 1 — Appendix S1. [file PHY2-13-e70395-s001.zip › PHYSREP-2025-04-316-T-s02.xlsx]

## Sheet: Sig B-H
Variables			Effect Size and 95% Confidence Interval					Statistical Significance
Variable 1	Variable 2		Pearson Correlation Coefficient (r)	95% CI: Lower Limit	95% CI: Upper Limit	R-squared		p	Benjamini-hochberg Corrected p
Acute Training Load	Chronic Training Load		0.92	0.88	0.94	0.8464		0	0
performance_subj	feeling		0.83	0.76	0.87	0.6889		0	0
Training Stress Score	Acute Training Load		0.75	0.64	0.84	0.5625		0	0
Sleep duration	offset_time		0.7	0.61	0.78	0.49		0	0
mood	performance_subj		0.66	0.55	0.74	0.4356		0	0
mood	feeling		0.66	0.55	0.75	0.4356		0	0
Training Stress Score	Chronic Training Load		0.64	0.49	0.76	0.4096		0	0
satisfaction	performance_subj		0.54	0.4	0.65	0.2916		0	0
Sleep duration	sleep_quality		0.51	0.38	0.62	0.2601		0	0
fatigue	Soreness		0.49	0.36	0.61	0.2401		0	0
offset_time	sleep_quality		0.42	0.28	0.55	0.1764		0	0
satisfaction	feeling		0.42	0.27	0.55	0.1764		0	0
onset_time	Acute Training Load		0.41	0.17	0.6	0.1681		0.001	0.004
fatigue	feeling		0.4	0.24	0.53	0.16		0	0
fatigue	motivation		0.38	0.23	0.51	0.1444		0	0
onset_time	fatigue		0.34	0.19	0.47	0.1156		0	0
mood	satisfaction		0.32	0.16	0.47	0.1024		0	0.001
stress	performance_subj		0.32	0.15	0.46	0.1024		0	0.001
onset_time	Chronic Training Load		0.31	0.06	0.52	0.0961		0.017	0.042
fatigue	satisfaction		0.3	0.14	0.45	0.09		0	0.002
fatigue	performance_subj		0.3	0.14	0.45	0.09		0	0.002
sleep_quality	satisfaction		0.3	0.13	0.45	0.09		0.001	0.003
performance_index	Chronic Training Load		0.3	0.1	0.47	0.09		0.004	0.012
performance_index	Acute Training Load		0.29	0.09	0.47	0.0841		0.004	0.013
mood	stress		0.25	0.08	0.4	0.0625		0.004	0.012
offset_time	motivation		0.24	0.09	0.39	0.0576		0.003	0.009
motivation	Soreness		0.23	0.07	0.37	0.0529		0.005	0.015
stress	feeling		0.23	0.06	0.38	0.0529		0.009	0.024
onset_time	motivation		0.22	0.07	0.37	0.0484		0.006	0.016
mood	fatigue		0.22	0.05	0.37	0.0484		0.01	0.027
sleep_quality	performance_subj		0.22	0.05	0.38	0.0484		0.012	0.031
performance_index	Soreness		-0.22	-0.36	-0.06	0.0484		0.007	0.02
fatigue	stress		-0.22	-0.37	-0.05	0.0484		0.01	0.027
onset_time	stress		-0.22	-0.37	-0.05	0.0484		0.013	0.034
onset_time	sleep_quality		-0.23	-0.38	-0.07	0.0529		0.004	0.013
performance_index	fatigue		-0.27	-0.41	-0.12	0.0729		0.001	0.002
stress	motivation		-0.28	-0.43	-0.11	0.0784		0.001	0.004
Soreness	performance_subj		-0.29	-0.44	-0.12	0.0841		0.001	0.004
offset_time	Training Stress Balance		-0.3	-0.52	-0.05	0.09		0.018	0.044
Sleep duration	performance_index		-0.32	-0.46	-0.17	0.1024		0	0
Soreness	feeling		-0.33	-0.48	-0.16	0.1089		0	0.001
performance_index	sleep_quality		-0.34	-0.47	-0.19	0.1156		0	0
Training Stress Balance	fatigue		-0.36	-0.55	-0.13	0.1296		0.003	0.009
Training Stress Balance	motivation		-0.38	-0.58	-0.14	0.1444		0.003	0.009
Acute Training Load	sleep_quality		-0.4	-0.6	-0.17	0.16		0.001	0.005
Training Stress Score	Training Stress Balance		-0.44	-0.6	-0.24	0.1936		0	0
Chronic Training Load	sleep_quality		-0.46	-0.64	-0.23	0.2116		0	0.001
offset_time	performance_index		-0.48	-0.59	-0.34	0.2304		0	0
offset_time	Acute Training Load		-0.49	-0.66	-0.27	0.2401		0	0
Acute Training Load	Training Stress Balance		-0.51	-0.65	-0.35	0.2601		0	0
Training Stress Balance	Soreness		-0.51	-0.68	-0.3	0.2601		0	0
offset_time	Chronic Training Load		-0.56	-0.71	-0.35	0.3136		0	0
Sleep duration	onset_time		-0.6	-0.69	-0.49	0.36		0	0
Sleep duration	Acute Training Load		-0.6	-0.74	-0.41	0.36		0	0
Sleep duration	Chronic Training Load		-0.6	-0.74	-0.4	0.36		0	0
